# Supplementary material for: Odontochilus putaoensis (Cranichideae, Orchidaceae), a new species from Myanmar
Source: PhytoKeys. 2018 Jul 2;(103):19–26. doi: 10.3897/phytokeys.103.25913 (PMC6037650; doi:10.3897/phytokeys.103.25913)
Supplement: XML Treatment for Odontochilus putaoensis [file phytokeys.103.25913-treatment1.xml]

<!DOCTYPE tp:taxon-treatment
  PUBLIC "-//TaxonX//DTD Taxonomic Treatment Publishing DTD v0 20100105//EN" "tax-treatment-NSO.dtd">
<tp:taxon-treatment xmlns:tp="http://www.plazi.org/taxpub"><tp:treatment-meta><kwd-group><label>Taxon classification</label><kwd><named-content xmlns:xlink="http://www.w3.org/1999/xlink" content-type="kingdom">Plantae</named-content></kwd><kwd><named-content xmlns:xlink="http://www.w3.org/1999/xlink" content-type="order">Asparagales</named-content></kwd><kwd><named-content xmlns:xlink="http://www.w3.org/1999/xlink" content-type="family">Odontochilus</named-content></kwd></kwd-group><mixed-citation publication-type="journal"><person-group><name><surname>Aung</surname><given-names>Ye Lwin</given-names></name><name><surname>Mu</surname><given-names>Aye Thin</given-names></name><name><surname>Jin</surname><given-names>Xiaohua</given-names></name></person-group><article-title>
          <italic><tp:taxon-name><tp:taxon-name-part taxon-name-part-type="genus" reg="Odontochilus">Odontochilus</tp:taxon-name-part> <tp:taxon-name-part taxon-name-part-type="species" reg="putaoensis">putaoensis</tp:taxon-name-part></tp:taxon-name></italic> (<tp:taxon-name><tp:taxon-name-part taxon-name-part-type="tribe">Cranichideae</tp:taxon-name-part></tp:taxon-name>, <tp:taxon-name><tp:taxon-name-part taxon-name-part-type="family">Orchidaceae</tp:taxon-name-part></tp:taxon-name>), a new species from Myanmar</article-title><source>PhytoKeys</source><day>2</day><month>7</month><year>2018</year><volume>2018</volume><issue>103</issue><fpage>19</fpage><lpage>26</lpage><pub-id pub-id-type="doi">10.3897/phytokeys.103.25913</pub-id></mixed-citation></tp:treatment-meta><tp:nomenclature><tp:taxon-name>
            <tp:taxon-name-part taxon-name-part-type="genus" reg="Odontochilus">Odontochilus</tp:taxon-name-part>
            <tp:taxon-name-part taxon-name-part-type="species" reg="putaoensis">putaoensis</tp:taxon-name-part>
            <object-id xmlns:xlink="http://www.w3.org/1999/xlink" content-type="ipni" xlink:type="simple">urn:lsid:ipni.org:names:77186066-1</object-id>
          </tp:taxon-name><tp:taxon-authority>X.H. Jin, L.A. Ye &amp; A.T. Mu</tp:taxon-authority><tp:taxon-status xmlns:xlink="http://www.w3.org/1999/xlink" xlink:type="simple">sp. nov.</tp:taxon-status><xref ref-type="fig" rid="F1">Figure 1</xref></tp:nomenclature><tp:treatment-sec sec-type="diagnosis" id="SECID0EPJAC"><title>Diagnosis.</title><p>
            <italic><tp:taxon-name><tp:taxon-name-part taxon-name-part-type="genus" reg="Odontochilus">Odontochilus</tp:taxon-name-part> <tp:taxon-name-part taxon-name-part-type="species" reg="putaoensis">putaoensis</tp:taxon-name-part></tp:taxon-name></italic> is similar to <italic><tp:taxon-name><tp:taxon-name-part taxon-name-part-type="genus" reg="Odontochilus">O.</tp:taxon-name-part> <tp:taxon-name-part taxon-name-part-type="species" reg="duplex">duplex</tp:taxon-name-part></tp:taxon-name></italic>, but can be easily distinguished from the latter by having a light yellow lip composed of a bisaccate hypochile with a small, erect, blade-like and emarginate callus within each sac, a mesochile with a pair of dentate-pectinate flanges and bilobed epichile with a pair of widely diverging lobes that are erect and concave.</p><!--PageBreak--><!--PageBreak--></tp:treatment-sec><tp:treatment-sec sec-type="material" id="SECID0ENKAC"><title>Type.</title><p>MYANMAR. Kachin State: Putao Township, Hponkanrazi Wildlife Sanctuary, subtropical, evergreen, broad-leaved, montane forest, 2000 m a.s.l., 20 October 2014, <italic>Xiaohua Jin et al, PT-ET 959</italic> (Holotype, PE!).</p></tp:treatment-sec><tp:treatment-sec sec-type="description" id="SECID0EVKAC"><title>Description.</title><p>Plants autotrophic, terrestrial, 40–60 cm tall. Stem ascending, pubescent, 2–6-leaved. Leaves dark green, ovate-lanceolate, 6–7.5 × 3.2–4 cm, attenuate at apex, blade glabrous; petiole-like base and tubular sheath ca. 2.8 cm long. Peduncle pubescent, with 1 or 2 sheathing bracts, reddish-brown, ovate-lanceolate, 12–15 × 4–5 mm, pubescent, long acuminate; rachis pubescent, sub-densely 16-flowered; floral bracts reddish–brown, ovate-lanceolate, ca. 9 × 4 mm, as long as ovary, abaxially pubescent, long acuminate at apex. Flowers resupinate; dorsal sepal forming a hood with petals, dark greenish-brown, ovate, ca. 6 × 3 mm, acute at apex, abaxially pubescent; lateral sepals greenish-brown, elliptic, oblique, ca. 8 × 4 mm, acute at apex, abaxially pubescent. Petals obliquely ovate-falcate, ca. 6 × 3 mm, membranous, glabrous; lip light yellow, T-shaped, shallowly grooved along the mid-line, ca. 1 cm long; hypochile bisaccate, sac sub-globose, ca. 2 mm in diameter, containing a low median keel and a small, erect, blade-like and apically emarginate callus on each side; mesochile ca. 4 mm long, with a pair of dentate-pectinate flanges, each flange composed of three narrow filaments, ca. 4 mm long and one broad blade-like posterior filament, ca. 3 mm long; epichile bilobed, lobes erect, diverging at obtuse angle to each other, elliptic, ca. 5 × 3 mm, margin involute and consequently resulting in concave lobes, obtuse at apex. Column ca. 1 mm long, stout; anther acuminate in front, ca. 4 mm long; pollinia 2, clavate; stigma lobes confluent; ovary and pedicel cylindric, twisted, sparsely pubescent.</p><fig id="F1" position="float" orientation="portrait"><label>Figure 1.</label><caption><p>
                <italic><tp:taxon-name><tp:taxon-name-part taxon-name-part-type="genus" reg="Odontochilus">Odontochilus</tp:taxon-name-part> <tp:taxon-name-part taxon-name-part-type="species" reg="putaoensis">putaoensis</tp:taxon-name-part></tp:taxon-name></italic> X.H.Jin, L.A.Ye &amp; A.T.Mu. <bold>A</bold> Habit of <italic><tp:taxon-name><tp:taxon-name-part taxon-name-part-type="genus" reg="Odontochilus">Odontochilus</tp:taxon-name-part> <tp:taxon-name-part taxon-name-part-type="species" reg="putaoensis">putaoensis</tp:taxon-name-part></tp:taxon-name></italic> <bold>B</bold> Front view of flower, showing lip epichile with a pair of erect and concave lobes <bold>C</bold> Hypochile of <italic><tp:taxon-name><tp:taxon-name-part taxon-name-part-type="genus" reg="Odontochilus">Odontochilus</tp:taxon-name-part> <tp:taxon-name-part taxon-name-part-type="species" reg="putaoensis">putaoensis</tp:taxon-name-part></tp:taxon-name></italic>, indicating small, erect, blade-like, emarginate callus within each sac <bold>D</bold> Dissected flower, showing pedicel and ovary, column, sepals, petals, lip and a pair of clavate pollinia <bold>E</bold> Dorsal view of flower, showing dorsal sepal forming a hood with petals. Photographed by X.H. Jin.</p></caption><graphic xmlns:xlink="http://www.w3.org/1999/xlink" xlink:href="phytokeys-103-019-g001.jpg" position="float" orientation="portrait" xlink:type="simple" id="oo_214539.jpg"/></fig></tp:treatment-sec><tp:treatment-sec sec-type="etymology" id="SECID0ESMAC"><title>Etymology.</title><p>The new species is named after Putao, the northernmost town of Myanmar, near which it was discovered in a vast area of undisturbed mountain forest.</p></tp:treatment-sec><tp:treatment-sec sec-type="distribution" id="SECID0EXMAC"><title>Distribution and habitat.</title><p>
            <italic><tp:taxon-name><tp:taxon-name-part taxon-name-part-type="genus" reg="Odontochilus">Odontochilus</tp:taxon-name-part> <tp:taxon-name-part taxon-name-part-type="species" reg="putaoensis">putaoensis</tp:taxon-name-part></tp:taxon-name></italic> grows in shaded and damp humus in humid, broad-leaved, evergreen forest, at an elevation of about 1500-2000 m. At present, <italic><tp:taxon-name><tp:taxon-name-part taxon-name-part-type="genus" reg="Odontochilus">O.</tp:taxon-name-part> <tp:taxon-name-part taxon-name-part-type="species" reg="putaoensis">putaoensis</tp:taxon-name-part></tp:taxon-name></italic> is only known from the type locality.</p></tp:treatment-sec><tp:treatment-sec sec-type="conservation status" id="SECID0ETNAC"><title>Conservation status.</title><p>
            <bold>Least Concern (<abbrev xmlns:xlink="http://www.w3.org/1999/xlink" xlink:title="Least Concern" id="ABBRID0E2NAC" xlink:type="simple">LC</abbrev>).</bold> <italic><tp:taxon-name><tp:taxon-name-part taxon-name-part-type="genus" reg="Odontochilus">Odontochilus</tp:taxon-name-part> <tp:taxon-name-part taxon-name-part-type="species" reg="putaoensis">putaoensis</tp:taxon-name-part></tp:taxon-name></italic> was collected in the Hponkanrazi Wildlife Sanctuary, Putao Township, Kachin State, northern Myanmar. Until now, only one population, consisting of ca. 200 individuals, has been discovered in the vast reserve of 2704 km<sup>2</sup>. As there is no threat currently affecting the quality of its habitat and there is also a considerable number of mature individuals, the species is here preliminarily assigned a status of Least Concern (<abbrev xmlns:xlink="http://www.w3.org/1999/xlink" xlink:title="Least Concern" id="ABBRID0ENOAC" xlink:type="simple">LC</abbrev>) according to the guidelines for using the IUCN Red List Categories and Criteria (<xref ref-type="bibr" rid="B13">IUCN Standards and Petitions Subcommittee, 2017</xref>).</p></tp:treatment-sec><ref-list><ref id="B13"><mixed-citation xmlns:xlink="http://www.w3.org/1999/xlink" xlink:type="simple">
          <institution xlink:type="simple">Standards IUCN, Petitions Subcommittee</institution> (<year>2017</year>) Guidelines for Using the IUCN Red List Categories and Criteria. Version 13. Prepared by the Standards and Petitions Subcommittee. <ext-link xlink:type="simple" ext-link-type="uri" xlink:href="http://www.iucnredlist.org/documents/RedListGuidelines.pdf">http://www.iucnredlist.org/documents/RedListGuidelines.pdf</ext-link> [accessed: May 30, 2017]</mixed-citation></ref></ref-list></tp:taxon-treatment>
